# Supplementary material for: Ab Initio Approach to the Structure, Vibrational Properties, and Electron Binding Energies of H2S∙∙∙SO2
Source: Molecules. 2023 Sep 16;28(18):6656. doi: 10.3390/molecules28186656 (PMC10535889; doi:10.3390/molecules28186656)
Supplement: Supplementary file 1 [file molecules-28-06656-s001.zip]

Archive with 1 entries (1 files):
- molecules-2596838-supplementary.pdf
